# Supplementary material for: European Prevalence of Polypoidal Choroidal Vasculopathy: A Systematic Review, Meta-Analysis, and Forecasting Study
Source: J Clin Med. 2022 Aug 16;11(16):4766. doi: 10.3390/jcm11164766 (PMC9410106; doi:10.3390/jcm11164766)
Supplement: Supplementary file 1 [file jcm-11-04766-s001.zip]

Archive with 5 entries (5 files):
- Supplementary Data S1.pdf
- Supplementary Data S2.pdf
- Supplementary Figure S1.pdf
- Supplementary File S1.pdf
- Supplementary Table S1.pdf
